# Supplementary material for: Semi-quantitative measurement of specific proteins in human cumulus cells using reverse phase protein array
Source: Reprod Biol Endocrinol. 2013 Oct 22;11:100. doi: 10.1186/1477-7827-11-100 (PMC4015149; doi:10.1186/1477-7827-11-100)
Supplement: Additional file 1: Table S1 — Pearson correlation analysis between the dilution of HEK293 cells lysate transfected with siRNA and the signal intensity observed by Reverse Phase Protein Array with antibodies targeting proteins of interest. Pearson correlations were calculated between the five-fold dilution of HEK293 cells lysate transfected with siRNA targeting VCL, RGS2, SRC or GAPDH (used as positive control) and the signal intensity observed by Reverse Phase Protein Array with antibodies targeting VCL, RGS2, ERK2, GAPDH or SRC. [file 1477-7827-11-100-S1.xlsx]

## Sheet: Table S1
Table S1
siRNA	siRGS2		siVCL		siGAPDH		siSRC
antibody	anti-VCL	anti-RGS2	anti-VCL	anti-ERK2	anti-VCL	anti-GAPDH	anti-VCL	anti-SRC
Number of XY Pairs	5	5	5	5	5	5	5	5
Pearson r	0,9908	0,9957	0,9952	0,9986	0,9906	0,9907	0,9837	0,9893
95% confidence interval	0.8626 to 0.9994	0.9339 to 0.9997	0.9254 to 0.9997	0.9776 to 0.9999	0.8599 to 0.9994	0.8610 to 0.9994	0.7682 to 0.9990	0.8421 to 0.9993
P value (two-tailed)	0,0011	0,0003	0,0004	< 0.0001	0,0011	0,0011	0,0025	0,0013
P value summary	**	***	***	***	**	**	**	**
Is the correlation significant? (alpha=0.05)	Yes	Yes	Yes	Yes	Yes	Yes	Yes	Yes
R squared	0,9817	0,9915	0,9904	0,9972	0,9813	0,9815	0,9678	0,9788
siRNA	siCTR
antibody	anti-VCL	anti-RGS2	anti-ERK2	anti-GAPDH	anti-SRC
Number of XY Pairs	5	5	5	5	5
Pearson r	0,9998	0,9920	0,9918	0,9973	0,9931
95% confidence interval	0.9968 to 1.000	0.8787 to 0.9995	0.8770 to 0.9995	0.9583 to 0.9998	0.8945 to 0.9996
P value (two-tailed)	< 0.0001	0,0009	0,0009	0,0002	0,0007
P value summary	***	***	***	***	***
Is the correlation significant? (alpha=0.05)	Yes	Yes	Yes	Yes	Yes
R squared	0,9996	0,9840	0,9838	0,9947	0,9862
