# Supplementary material for: Semi-quantitative measurement of specific proteins in human cumulus cells using reverse phase protein array
Source: Reprod Biol Endocrinol. 2013 Oct 22;11:100. doi: 10.1186/1477-7827-11-100 (PMC4015149; doi:10.1186/1477-7827-11-100)
Supplement: Additional file 2: Table S2 — Pearson correlation analysis between the dilution of a pool of 16 cumulus cells and signal intensity observed by Reverse Phase Protein Array with antibodies targeting proteins of interest. Pearson correlations were calculated between the seven-fold dilutions of a pool of 16 human cumulus cells and the signal intensity observed by Reverse Phase Protein Array with antibodies targeting VCL, ERK2, GAPDH or SRC. [file 1477-7827-11-100-S2.xlsx]

## Sheet: Table S2
Table S2
	anti-SRC	anti-ERK2	anti-VCL	anti-GAPDH
Number of XY Pairs	7	7	7	5
Pearson r	0,9589	0,9928	0,9905	0,9131
95% confidence interval	0.7407 to 0.9941	0.9499 to 0.9990	0.9345 to 0.9987	0.1585 to 0.9943
P value (two-tailed)	0,0006	< 0.0001	< 0.0001	0,0303
P value summary	***	***	***	*
Is the correlation significant? (alpha=0.05)	Yes	Yes	Yes	Yes
R squared	0,9195	0,9856	0,9811	0,8338
