# Supplementary material for: Semi-quantitative measurement of specific proteins in human cumulus cells using reverse phase protein array
Source: Reprod Biol Endocrinol. 2013 Oct 22;11:100. doi: 10.1186/1477-7827-11-100 (PMC4015149; doi:10.1186/1477-7827-11-100)
Supplement: Additional file 5: Table S3 — Correlation between signals intensities observed by Reverse Phase Protein Array and the dilutions of the 13 individual cumulus cells. Pearson correlation were calculated between the signal intensities observed by Reverse Phase Protein Array with the antibodies targeting ERK2, SRC and VCL and the dilutions at equivalents of 0.5 and 0.25 cumulus cells for the 13 individual cumulus cells. [file 1477-7827-11-100-S5.xlsx]

## Sheet: Table S3
Correlation of signal intensity of the 3 proteins between dilutions of individual CCs at equivalent of 0.5 CCs and 0.25 CCs for each antibody
	anti-ERK2	anti-SRC	anti-VCL
Number of XY Pairs	13	13	13
Pearson r	0.9403	0.7966	0.9563
95% confidence interval	0.8078 to 0.9824	0.4377 to 0.9366	0.8567 to 0.9872
P value (two-tailed)	P<0.0001	0.0011	P<0.0001
P value summary	***	**	***
Is the correlation significant? (alpha=0.05)	Yes	Yes	Yes
R squared	0.8842	0.6346	0.9145
